# Supplementary material for: Comparative Investigation of pH–Dependent Availability of Pancreatic Enzyme Preparations In Vitro
Source: Pharmaceuticals (Basel). 2024 Apr 25;17(5):552. doi: 10.3390/ph17050552 (PMC11123882; doi:10.3390/ph17050552)
Supplement: Supplementary file 1 [file pharmaceuticals-17-00552-s001.zip]

Archive with 1 entries (1 files):
- pharmaceuticals-2908685-supplementary.pdf
